# Supplementary material for: Genomic Characterization of the Mouse Ribosomal DNA Locus
Source: G3 (Bethesda). 2013 Dec 17;4(2):243–54. doi: 10.1534/g3.113.009290 (PMC3931559; doi:10.1534/g3.113.009290)
Supplement: Supporting Information [file supp_g3.113.009290_TableS1.xls]

## Sheet: mappability_rDNA_1bp_vals
rDNA base number	Mappability score	% mappability (Mappability score / 400)	Mappabilty > 25%?
1	168	0.42	T		Total bases with mappability > 25%	13370	0.295085
2	170	0.425	T		Coding region bases with mappability > 25%	6077	0.453406
3	172	0.43	T		IGS bases with mappability > 25%	7294	0.229
4	174	0.435	T
5	176	0.44	T
6	178	0.445	T
7	180	0.45	T
8	182	0.455	T
9	184	0.46	T
10	186	0.465	T
11	188	0.47	T
12	190	0.475	T
13	192	0.48	T
14	194	0.485	T
15	196	0.49	T
16	198	0.495	T
17	200	0.5	T
18	202	0.505	T
19	204	0.51	T
20	206	0.515	T
21	208	0.52	T
22	210	0.525	T
23	212	0.53	T
24	214	0.535	T
25	216	0.54	T
26	218	0.545	T
27	220	0.55	T
28	222	0.555	T
29	224	0.56	T
30	226	0.565	T
31	228	0.57	T
32	230	0.575	T
33	232	0.58	T
34	234	0.585	T
35	236	0.59	T
36	238	0.595	T
37	239	0.5975	T
38	240	0.6	T
39	241	0.6025	T
40	242	0.605	T
41	243	0.6075	T
42	244	0.61	T
43	245	0.6125	T
44	246	0.615	T
45	247	0.6175	T
46	248	0.62	T
47	249	0.6225	T
48	250	0.625	T
49	251	0.6275	T
50	252	0.63	T
51	253	0.6325	T
52	254	0.635	T
53	255	0.6375	T
54	256	0.64	T
55	257	0.6425	T
56	258	0.645	T
57	259	0.6475	T
58	260	0.65	T
59	261	0.6525	T
60	262	0.655	T
61	263	0.6575	T
62	264	0.66	T
63	265	0.6625	T
64	266	0.665	T
65	267	0.6675	T
66	268	0.67	T
67	269	0.6725	T
68	270	0.675	T
69	271	0.6775	T
70	272	0.68	T
71	273	0.6825	T
72	274	0.685	T
73	275	0.6875	T
74	276	0.69	T
75	277	0.6925	T
76	278	0.695	T
77	279	0.6975	T
78	280	0.7	T
79	281	0.7025	T
80	282	0.705	T
81	283	0.7075	T
82	284	0.71	T
83	285	0.7125	T
84	286	0.715	T
85	287	0.7175	T
86	288	0.72	T
87	289	0.7225	T
88	290	0.725	T
89	291	0.7275	T
90	292	0.73	T
91	293	0.7325	T
92	294	0.735	T
93	295	0.7375	T
94	296	0.74	T
95	297	0.7425	T
96	298	0.745	T
97	299	0.7475	T
98	300	0.75	T
99	301	0.7525	T
100	302	0.755	T
101	303	0.7575	T
102	304	0.76	T
103	305	0.7625	T
104	306	0.765	T
105	307	0.7675	T
106	308	0.77	T
107	309	0.7725	T
108	310	0.775	T
109	311	0.7775	T
110	312	0.78	T
111	313	0.7825	T
112	314	0.785	T
113	315	0.7875	T
114	316	0.79	T
115	317	0.7925	T
116	318	0.795	T
117	319	0.7975	T
118	320	0.8	T
119	321	0.8025	T
120	322	0.805	T
121	323	0.8075	T
122	324	0.81	T
123	325	0.8125	T
124	326	0.815	T
125	327	0.8175	T
126	328	0.82	T
127	329	0.8225	T
128	330	0.825	T
129	331	0.8275	T
130	332	0.83	T
131	333	0.8325	T
132	334	0.835	T
133	335	0.8375	T
134	336	0.84	T
135	337	0.8425	T
136	338	0.845	T
137	339	0.8475	T
138	340	0.85	T
139	341	0.8525	T
140	342	0.855	T
141	343	0.8575	T
142	344	0.86	T
143	345	0.8625	T
144	346	0.865	T
145	347	0.8675	T
146	348	0.87	T
147	349	0.8725	T
148	350	0.875	T
149	350	0.875	T
150	350	0.875	T
151	350	0.875	T
152	351	0.8775	T
153	351	0.8775	T
154	351	0.8775	T
155	351	0.8775	T
156	351	0.8775	T
157	351	0.8775	T
158	352	0.88	T
159	352	0.88	T
160	352	0.88	T
161	352	0.88	T
162	352	0.88	T
163	352	0.88	T
164	353	0.8825	T
165	354	0.885	T
166	355	0.8875	T
167	356	0.89	T
168	357	0.8925	T
169	358	0.895	T
170	359	0.8975	T
171	360	0.9	T
172	361	0.9025	T
173	362	0.905	T
174	363	0.9075	T
175	364	0.91	T
176	365	0.9125	T
177	366	0.915	T
178	367	0.9175	T
179	368	0.92	T
180	369	0.9225	T
181	370	0.925	T
182	371	0.9275	T
183	372	0.93	T
184	373	0.9325	T
185	374	0.935	T
186	375	0.9375	T
187	376	0.94	T
188	377	0.9425	T
189	378	0.945	T
190	379	0.9475	T
191	380	0.95	T
192	381	0.9525	T
193	382	0.955	T
194	383	0.9575	T
195	384	0.96	T
196	385	0.9625	T
197	386	0.965	T
198	387	0.9675	T
199	388	0.97	T
200	388	0.97	T
201	388	0.97	T
202	388	0.97	T
203	388	0.97	T
204	388	0.97	T
205	388	0.97	T
206	388	0.97	T
207	388	0.97	T
208	388	0.97	T
209	388	0.97	T
210	388	0.97	T
211	388	0.97	T
212	388	0.97	T
213	388	0.97	T
214	388	0.97	T
215	388	0.97	T
216	388	0.97	T
217	388	0.97	T
218	388	0.97	T
219	388	0.97	T
220	388	0.97	T
221	388	0.97	T
222	388	0.97	T
223	388	0.97	T
224	388	0.97	T
225	388	0.97	T
226	388	0.97	T
227	388	0.97	T
228	388	0.97	T
229	388	0.97	T
230	388	0.97	T
231	388	0.97	T
232	388	0.97	T
233	388	0.97	T
234	388	0.97	T
235	388	0.97	T
236	388	0.97	T
237	388	0.97	T
238	388	0.97	T
239	388	0.97	T
240	387	0.9675	T
241	386	0.965	T
242	385	0.9625	T
243	384	0.96	T
244	383	0.9575	T
245	382	0.955	T
246	381	0.9525	T
247	380	0.95	T
248	379	0.9475	T
249	378	0.945	T
250	377	0.9425	T
251	376	0.94	T
252	375	0.9375	T
253	374	0.935	T
254	373	0.9325	T
255	372	0.93	T
256	371	0.9275	T
257	370	0.925	T
258	369	0.9225	T
259	368	0.92	T
260	367	0.9175	T
261	366	0.915	T
262	365	0.9125	T
263	364	0.91	T
264	363	0.9075	T
265	362	0.905	T
266	361	0.9025	T
267	360	0.9	T
268	359	0.8975	T
269	359	0.8975	T
270	359	0.8975	T
271	359	0.8975	T
272	359	0.8975	T
273	359	0.8975	T
274	359	0.8975	T
275	359	0.8975	T
276	359	0.8975	T
277	359	0.8975	T
278	359	0.8975	T
279	359	0.8975	T
280	359	0.8975	T
281	359	0.8975	T
282	359	0.8975	T
283	359	0.8975	T
284	359	0.8975	T
285	359	0.8975	T
286	359	0.8975	T
287	359	0.8975	T
288	359	0.8975	T
289	359	0.8975	T
290	359	0.8975	T
291	359	0.8975	T
292	359	0.8975	T
293	359	0.8975	T
294	359	0.8975	T
295	359	0.8975	T
296	359	0.8975	T
297	359	0.8975	T
298	359	0.8975	T
299	359	0.8975	T
300	359	0.8975	T
301	359	0.8975	T
302	359	0.8975	T
303	359	0.8975	T
304	359	0.8975	T
305	359	0.8975	T
306	359	0.8975	T
307	359	0.8975	T
308	359	0.8975	T
309	359	0.8975	T
310	359	0.8975	T
311	359	0.8975	T
312	359	0.8975	T
313	358	0.895	T
314	357	0.8925	T
315	356	0.89	T
316	356	0.89	T
317	355	0.8875	T
318	354	0.885	T
319	353	0.8825	T
320	352	0.88	T
321	351	0.8775	T
322	351	0.8775	T
323	350	0.875	T
324	349	0.8725	T
325	348	0.87	T
326	347	0.8675	T
327	346	0.865	T
328	346	0.865	T
329	346	0.865	T
330	346	0.865	T
331	346	0.865	T
332	346	0.865	T
333	346	0.865	T
334	346	0.865	T
335	346	0.865	T
336	346	0.865	T
337	346	0.865	T
338	346	0.865	T
339	346	0.865	T
340	346	0.865	T
341	346	0.865	T
342	346	0.865	T
343	346	0.865	T
344	346	0.865	T
345	346	0.865	T
346	346	0.865	T
347	346	0.865	T
348	346	0.865	T
349	346	0.865	T
350	347	0.8675	T
351	348	0.87	T
352	349	0.8725	T
353	349	0.8725	T
354	350	0.875	T
355	351	0.8775	T
356	352	0.88	T
357	353	0.8825	T
358	354	0.885	T
359	354	0.885	T
360	355	0.8875	T
361	356	0.89	T
362	357	0.8925	T
363	358	0.895	T
364	358	0.895	T
365	358	0.895	T
366	358	0.895	T
367	358	0.895	T
368	358	0.895	T
369	358	0.895	T
370	358	0.895	T
371	358	0.895	T
372	358	0.895	T
373	358	0.895	T
374	358	0.895	T
375	358	0.895	T
376	358	0.895	T
377	358	0.895	T
378	358	0.895	T
379	358	0.895	T
380	358	0.895	T
381	358	0.895	T
382	358	0.895	T
383	358	0.895	T
384	358	0.895	T
385	358	0.895	T
386	358	0.895	T
387	358	0.895	T
388	358	0.895	T
389	358	0.895	T
390	358	0.895	T
391	358	0.895	T
392	358	0.895	T
393	358	0.895	T
394	358	0.895	T
395	358	0.895	T
396	358	0.895	T
397	358	0.895	T
398	358	0.895	T
399	358	0.895	T
400	358	0.895	T
401	359	0.8975	T
402	359	0.8975	T
403	359	0.8975	T
404	358	0.895	T
405	357	0.8925	T
406	356	0.89	T
407	355	0.8875	T
408	354	0.885	T
409	353	0.8825	T
410	352	0.88	T
411	351	0.8775	T
412	350	0.875	T
413	349	0.8725	T
414	348	0.87	T
415	347	0.8675	T
416	346	0.865	T
417	345	0.8625	T
418	344	0.86	T
419	343	0.8575	T
420	342	0.855	T
421	341	0.8525	T
422	340	0.85	T
423	339	0.8475	T
424	338	0.845	T
425	337	0.8425	T
426	336	0.84	T
427	335	0.8375	T
428	334	0.835	T
429	333	0.8325	T
430	332	0.83	T
431	331	0.8275	T
432	330	0.825	T
433	330	0.825	T
434	330	0.825	T
435	330	0.825	T
436	330	0.825	T
437	330	0.825	T
438	330	0.825	T
439	330	0.825	T
440	330	0.825	T
441	331	0.8275	T
442	332	0.83	T
443	333	0.8325	T
444	334	0.835	T
445	335	0.8375	T
446	336	0.84	T
447	337	0.8425	T
448	338	0.845	T
449	339	0.8475	T
450	340	0.85	T
451	341	0.8525	T
452	342	0.855	T
453	343	0.8575	T
454	344	0.86	T
455	345	0.8625	T
456	346	0.865	T
457	347	0.8675	T
458	348	0.87	T
459	349	0.8725	T
460	350	0.875	T
461	351	0.8775	T
462	352	0.88	T
463	353	0.8825	T
464	354	0.885	T
465	355	0.8875	T
466	356	0.89	T
467	357	0.8925	T
468	358	0.895	T
469	359	0.8975	T
470	359	0.8975	T
471	359	0.8975	T
472	359	0.8975	T
473	359	0.8975	T
474	359	0.8975	T
475	359	0.8975	T
476	359	0.8975	T
477	359	0.8975	T
478	359	0.8975	T
479	359	0.8975	T
480	359	0.8975	T
481	359	0.8975	T
482	359	0.8975	T
483	359	0.8975	T
484	359	0.8975	T
485	359	0.8975	T
486	359	0.8975	T
487	358	0.895	T
488	357	0.8925	T
489	356	0.89	T
490	355	0.8875	T
491	354	0.885	T
492	353	0.8825	T
493	352	0.88	T
494	351	0.8775	T
495	350	0.875	T
496	349	0.8725	T
497	348	0.87	T
498	347	0.8675	T
499	346	0.865	T
500	345	0.8625	T
501	344	0.86	T
502	343	0.8575	T
503	342	0.855	T
504	341	0.8525	T
505	340	0.85	T
506	339	0.8475	T
507	339	0.8475	T
508	339	0.8475	T
509	339	0.8475	T
510	339	0.8475	T
511	339	0.8475	T
512	339	0.8475	T
513	339	0.8475	T
514	340	0.85	T
515	341	0.8525	T
516	342	0.855	T
517	342	0.855	T
518	343	0.8575	T
519	344	0.86	T
520	345	0.8625	T
521	346	0.865	T
522	347	0.8675	T
523	347	0.8675	T
524	348	0.87	T
525	349	0.8725	T
526	350	0.875	T
527	350	0.875	T
528	350	0.875	T
529	349	0.8725	T
530	348	0.87	T
531	347	0.8675	T
532	346	0.865	T
533	345	0.8625	T
534	344	0.86	T
535	343	0.8575	T
536	342	0.855	T
537	341	0.8525	T
538	340	0.85	T
539	339	0.8475	T
540	338	0.845	T
541	337	0.8425	T
542	336	0.84	T
543	335	0.8375	T
544	334	0.835	T
545	333	0.8325	T
546	332	0.83	T
547	331	0.8275	T
548	330	0.825	T
549	329	0.8225	T
550	328	0.82	T
551	327	0.8175	T
552	326	0.815	T
553	325	0.8125	T
554	324	0.81	T
555	323	0.8075	T
556	322	0.805	T
557	321	0.8025	T
558	320	0.8	T
559	319	0.7975	T
560	318	0.795	T
561	317	0.7925	T
562	316	0.79	T
563	315	0.7875	T
564	314	0.785	T
565	314	0.785	T
566	313	0.7825	T
567	312	0.78	T
568	311	0.7775	T
569	310	0.775	T
570	309	0.7725	T
571	308	0.77	T
572	307	0.7675	T
573	306	0.765	T
574	306	0.765	T
575	306	0.765	T
576	306	0.765	T
577	306	0.765	T
578	306	0.765	T
579	306	0.765	T
580	306	0.765	T
581	306	0.765	T
582	306	0.765	T
583	306	0.765	T
584	306	0.765	T
585	306	0.765	T
586	306	0.765	T
587	306	0.765	T
588	306	0.765	T
589	306	0.765	T
590	306	0.765	T
591	306	0.765	T
592	306	0.765	T
593	306	0.765	T
594	306	0.765	T
595	306	0.765	T
596	305	0.7625	T
597	304	0.76	T
598	303	0.7575	T
599	302	0.755	T
600	301	0.7525	T
601	300	0.75	T
602	299	0.7475	T
603	298	0.745	T
604	297	0.7425	T
605	297	0.7425	T
606	297	0.7425	T
607	297	0.7425	T
608	297	0.7425	T
609	297	0.7425	T
610	297	0.7425	T
611	297	0.7425	T
612	297	0.7425	T
613	297	0.7425	T
614	297	0.7425	T
615	297	0.7425	T
616	297	0.7425	T
617	297	0.7425	T
618	297	0.7425	T
619	297	0.7425	T
620	297	0.7425	T
621	297	0.7425	T
622	297	0.7425	T
623	297	0.7425	T
624	297	0.7425	T
625	297	0.7425	T
626	297	0.7425	T
627	297	0.7425	T
628	297	0.7425	T
629	297	0.7425	T
630	297	0.7425	T
631	297	0.7425	T
632	297	0.7425	T
633	297	0.7425	T
634	296	0.74	T
635	295	0.7375	T
636	294	0.735	T
637	293	0.7325	T
638	292	0.73	T
639	291	0.7275	T
640	290	0.725	T
641	289	0.7225	T
642	288	0.72	T
643	287	0.7175	T
644	287	0.7175	T
645	287	0.7175	T
646	287	0.7175	T
647	287	0.7175	T
648	287	0.7175	T
649	287	0.7175	T
650	287	0.7175	T
651	286	0.715	T
652	285	0.7125	T
653	284	0.71	T
654	283	0.7075	T
655	282	0.705	T
656	281	0.7025	T
657	280	0.7	T
658	279	0.6975	T
659	278	0.695	T
660	277	0.6925	T
661	276	0.69	T
662	275	0.6875	T
663	274	0.685	T
664	273	0.6825	T
665	272	0.68	T
666	271	0.6775	T
667	269	0.6725	T
668	267	0.6675	T
669	265	0.6625	T
670	263	0.6575	T
671	262	0.655	T
672	261	0.6525	T
673	260	0.65	T
674	259	0.6475	T
675	258	0.645	T
676	257	0.6425	T
677	256	0.64	T
678	255	0.6375	T
679	254	0.635	T
680	253	0.6325	T
681	252	0.63	T
682	251	0.6275	T
683	250	0.625	T
684	249	0.6225	T
685	248	0.62	T
686	247	0.6175	T
687	246	0.615	T
688	246	0.615	T
689	246	0.615	T
690	246	0.615	T
691	245	0.6125	T
692	244	0.61	T
693	243	0.6075	T
694	242	0.605	T
695	241	0.6025	T
696	240	0.6	T
697	239	0.5975	T
698	238	0.595	T
699	237	0.5925	T
700	236	0.59	T
701	235	0.5875	T
702	234	0.585	T
703	233	0.5825	T
704	232	0.58	T
705	231	0.5775	T
706	230	0.575	T
707	229	0.5725	T
708	227	0.5675	T
709	225	0.5625	T
710	223	0.5575	T
711	221	0.5525	T
712	219	0.5475	T
713	217	0.5425	T
714	215	0.5375	T
715	213	0.5325	T
716	211	0.5275	T
717	209	0.5225	T
718	207	0.5175	T
719	205	0.5125	T
720	203	0.5075	T
721	201	0.5025	T
722	199	0.4975	T
723	197	0.4925	T
724	195	0.4875	T
725	193	0.4825	T
726	191	0.4775	T
727	189	0.4725	T
728	188	0.47	T
729	187	0.4675	T
730	186	0.465	T
731	185	0.4625	T
732	184	0.46	T
733	183	0.4575	T
734	182	0.455	T
735	181	0.4525	T
736	180	0.45	T
737	179	0.4475	T
738	179	0.4475	T
739	179	0.4475	T
740	179	0.4475	T
741	179	0.4475	T
742	179	0.4475	T
743	179	0.4475	T
744	179	0.4475	T
745	179	0.4475	T
746	179	0.4475	T
747	179	0.4475	T
748	179	0.4475	T
749	179	0.4475	T
750	179	0.4475	T
751	179	0.4475	T
752	179	0.4475	T
753	179	0.4475	T
754	179	0.4475	T
755	179	0.4475	T
756	179	0.4475	T
757	179	0.4475	T
758	179	0.4475	T
759	179	0.4475	T
760	178	0.445	T
761	177	0.4425	T
762	176	0.44	T
763	175	0.4375	T
764	174	0.435	T
765	173	0.4325	T
766	172	0.43	T
767	171	0.4275	T
768	170	0.425	T
769	169	0.4225	T
770	168	0.42	T
771	167	0.4175	T
772	166	0.415	T
773	165	0.4125	T
774	164	0.41	T
775	162	0.405	T
776	160	0.4	T
777	158	0.395	T
778	156	0.39	T
779	154	0.385	T
780	152	0.38	T
781	150	0.375	T
782	148	0.37	T
783	146	0.365	T
784	144	0.36	T
785	142	0.355	T
786	140	0.35	T
787	138	0.345	T
788	136	0.34	T
789	134	0.335	T
790	132	0.33	T
791	130	0.325	T
792	128	0.32	T
793	126	0.315	T
794	124	0.31	T
795	122	0.305	T
796	120	0.3	T
797	119	0.2975	T
798	118	0.295	T
799	117	0.2925	T
800	116	0.29	T
801	115	0.2875	T
802	114	0.285	T
803	113	0.2825	T
804	112	0.28	T
805	111	0.2775	T
806	110	0.275	T
807	109	0.2725	T
808	109	0.2725	T
809	109	0.2725	T
810	109	0.2725	T
811	109	0.2725	T
812	109	0.2725	T
813	109	0.2725	T
814	109	0.2725	T
815	109	0.2725	T
816	109	0.2725	T
817	109	0.2725	T
818	109	0.2725	T
819	109	0.2725	T
820	109	0.2725	T
821	109	0.2725	T
822	109	0.2725	T
823	109	0.2725	T
824	109	0.2725	T
825	109	0.2725	T
826	109	0.2725	T
827	109	0.2725	T
828	109	0.2725	T
829	109	0.2725	T
830	109	0.2725	T
831	108	0.27	T
832	107	0.2675	T
833	106	0.265	T
834	105	0.2625	T
835	104	0.26	T
836	103	0.2575	T
837	102	0.255	T
838	101	0.2525	T
839	100	0.25	F
840	99	0.2475	F
841	98	0.245	F
842	97	0.2425	F
843	96	0.24	F
844	95	0.2375	F
845	93	0.2325	F
846	91	0.2275	F
847	89	0.2225	F
848	87	0.2175	F
849	85	0.2125	F
850	83	0.2075	F
851	81	0.2025	F
852	80	0.2	F
853	79	0.1975	F
854	78	0.195	F
855	77	0.1925	F
856	76	0.19	F
857	75	0.1875	F
858	74	0.185	F
859	73	0.1825	F
860	72	0.18	F
861	71	0.1775	F
862	70	0.175	F
863	69	0.1725	F
864	68	0.17	F
865	67	0.1675	F
866	66	0.165	F
867	65	0.1625	F
868	65	0.1625	F
869	65	0.1625	F
870	65	0.1625	F
871	65	0.1625	F
872	64	0.16	F
873	63	0.1575	F
874	62	0.155	F
875	61	0.1525	F
876	60	0.15	F
877	59	0.1475	F
878	58	0.145	F
879	57	0.1425	F
880	56	0.14	F
881	55	0.1375	F
882	54	0.135	F
883	53	0.1325	F
884	52	0.13	F
885	51	0.1275	F
886	50	0.125	F
887	49	0.1225	F
888	48	0.12	F
889	47	0.1175	F
890	46	0.115	F
891	45	0.1125	F
892	45	0.1125	F
893	45	0.1125	F
894	45	0.1125	F
895	45	0.1125	F
896	45	0.1125	F
897	45	0.1125	F
898	45	0.1125	F
899	45	0.1125	F
900	45	0.1125	F
901	45	0.1125	F
902	45	0.1125	F
903	45	0.1125	F
904	45	0.1125	F
905	45	0.1125	F
906	45	0.1125	F
907	45	0.1125	F
908	45	0.1125	F
909	45	0.1125	F
910	45	0.1125	F
911	45	0.1125	F
912	45	0.1125	F
913	45	0.1125	F
914	45	0.1125	F
915	45	0.1125	F
916	45	0.1125	F
917	45	0.1125	F
918	45	0.1125	F
919	45	0.1125	F
920	45	0.1125	F
921	45	0.1125	F
922	45	0.1125	F
923	45	0.1125	F
924	45	0.1125	F
925	45	0.1125	F
926	45	0.1125	F
927	45	0.1125	F
928	45	0.1125	F
929	45	0.1125	F
930	45	0.1125	F
931	45	0.1125	F
932	45	0.1125	F
933	45	0.1125	F
934	45	0.1125	F
935	45	0.1125	F
936	45	0.1125	F
937	45	0.1125	F
938	45	0.1125	F
939	44	0.11	F
940	43	0.1075	F
941	42	0.105	F
942	41	0.1025	F
943	40	0.1	F
944	39	0.0975	F
945	38	0.095	F
946	37	0.0925	F
947	36	0.09	F
948	35	0.0875	F
949	34	0.085	F
950	33	0.0825	F
951	32	0.08	F
952	31	0.0775	F
953	30	0.075	F
954	29	0.0725	F
955	28	0.07	F
956	27	0.0675	F
957	26	0.065	F
958	25	0.0625	F
959	24	0.06	F
960	23	0.0575	F
961	23	0.0575	F
962	23	0.0575	F
963	23	0.0575	F
964	23	0.0575	F
965	23	0.0575	F
966	23	0.0575	F
967	23	0.0575	F
968	23	0.0575	F
969	23	0.0575	F
970	23	0.0575	F
971	23	0.0575	F
972	23	0.0575	F
973	23	0.0575	F
974	23	0.0575	F
975	23	0.0575	F
976	23	0.0575	F
977	23	0.0575	F
978	23	0.0575	F
979	23	0.0575	F
980	23	0.0575	F
981	23	0.0575	F
982	23	0.0575	F
983	23	0.0575	F
984	23	0.0575	F
985	23	0.0575	F
986	23	0.0575	F
987	23	0.0575	F
988	23	0.0575	F
989	23	0.0575	F
990	23	0.0575	F
991	23	0.0575	F
992	23	0.0575	F
993	23	0.0575	F
994	23	0.0575	F
995	23	0.0575	F
996	23	0.0575	F
997	23	0.0575	F
998	23	0.0575	F
999	23	0.0575	F
1000	23	0.0575	F
1001	23	0.0575	F
1002	23	0.0575	F
1003	23	0.0575	F
1004	23	0.0575	F
1005	23	0.0575	F
1006	23	0.0575	F
1007	23	0.0575	F
1008	23	0.0575	F
1009	22	0.055	F
1010	21	0.0525	F
1011	20	0.05	F
1012	19	0.0475	F
1013	18	0.045	F
1014	17	0.0425	F
1015	16	0.04	F
1016	15	0.0375	F
1017	14	0.035	F
1018	13	0.0325	F
1019	12	0.03	F
1020	11	0.0275	F
1021	10	0.025	F
1022	9	0.0225	F
1023	8	0.02	F
1024	7	0.0175	F
1025	6	0.015	F
1026	5	0.0125	F
1027	4	0.01	F
1028	4	0.01	F
1029	4	0.01	F
1030	4	0.01	F
1031	4	0.01	F
1032	5	0.0125	F
1033	6	0.015	F
1034	7	0.0175	F
1035	8	0.02	F
1036	9	0.0225	F
1037	10	0.025	F
1038	11	0.0275	F
1039	12	0.03	F
1040	13	0.0325	F
1041	14	0.035	F
1042	15	0.0375	F
1043	16	0.04	F
1044	17	0.0425	F
1045	18	0.045	F
1046	19	0.0475	F
1047	20	0.05	F
1048	21	0.0525	F
1049	22	0.055	F
1050	23	0.0575	F
1051	24	0.06	F
1052	25	0.0625	F
1053	26	0.065	F
1054	27	0.0675	F
1055	28	0.07	F
1056	29	0.0725	F
1057	30	0.075	F
1058	31	0.0775	F
1059	32	0.08	F
1060	33	0.0825	F
1061	34	0.085	F
1062	35	0.0875	F
1063	36	0.09	F
1064	37	0.0925	F
1065	38	0.095	F
1066	39	0.0975	F
1067	40	0.1	F
1068	41	0.1025	F
1069	42	0.105	F
1070	42	0.105	F
1071	42	0.105	F
1072	42	0.105	F
1073	42	0.105	F
1074	42	0.105	F
1075	42	0.105	F
1076	42	0.105	F
1077	42	0.105	F
1078	42	0.105	F
1079	42	0.105	F
1080	42	0.105	F
1081	42	0.105	F
1082	42	0.105	F
1083	42	0.105	F
1084	42	0.105	F
1085	42	0.105	F
1086	42	0.105	F
1087	42	0.105	F
1088	42	0.105	F
1089	42	0.105	F
1090	42	0.105	F
1091	42	0.105	F
1092	42	0.105	F
1093	42	0.105	F
1094	42	0.105	F
1095	42	0.105	F
1096	42	0.105	F
1097	42	0.105	F
1098	42	0.105	F
1099	42	0.105	F
1100	42	0.105	F
1101	42	0.105	F
1102	42	0.105	F
1103	42	0.105	F
1104	42	0.105	F
1105	42	0.105	F
1106	42	0.105	F
1107	42	0.105	F
1108	42	0.105	F
1109	42	0.105	F
1110	42	0.105	F
1111	42	0.105	F
1112	42	0.105	F
1113	42	0.105	F
1114	42	0.105	F
1115	42	0.105	F
1116	42	0.105	F
1117	42	0.105	F
1118	42	0.105	F
1119	42	0.105	F
1120	42	0.105	F
1121	42	0.105	F
1122	42	0.105	F
1123	42	0.105	F
1124	42	0.105	F
1125	42	0.105	F
1126	42	0.105	F
1127	42	0.105	F
1128	42	0.105	F
1129	42	0.105	F
1130	42	0.105	F
1131	42	0.105	F
1132	42	0.105	F
1133	42	0.105	F
1134	42	0.105	F
1135	42	0.105	F
1136	42	0.105	F
1137	42	0.105	F
1138	42	0.105	F
1139	42	0.105	F
1140	42	0.105	F
1141	42	0.105	F
1142	42	0.105	F
1143	42	0.105	F
1144	42	0.105	F
1145	42	0.105	F
1146	42	0.105	F
1147	42	0.105	F
1148	42	0.105	F
1149	42	0.105	F
1150	42	0.105	F
1151	42	0.105	F
1152	42	0.105	F
1153	42	0.105	F
1154	42	0.105	F
1155	42	0.105	F
1156	42	0.105	F
1157	42	0.105	F
1158	42	0.105	F
1159	42	0.105	F
1160	42	0.105	F
1161	42	0.105	F
1162	42	0.105	F
1163	42	0.105	F
1164	42	0.105	F
1165	42	0.105	F
1166	42	0.105	F
1167	42	0.105	F
1168	42	0.105	F
1169	42	0.105	F
1170	42	0.105	F
1171	42	0.105	F
1172	42	0.105	F
1173	42	0.105	F
1174	42	0.105	F
1175	42	0.105	F
1176	42	0.105	F
1177	42	0.105	F
1178	42	0.105	F
1179	42	0.105	F
1180	42	0.105	F
1181	42	0.105	F
1182	42	0.105	F
1183	42	0.105	F
1184	42	0.105	F
1185	42	0.105	F
1186	42	0.105	F
1187	42	0.105	F
1188	42	0.105	F
1189	42	0.105	F
1190	42	0.105	F
1191	42	0.105	F
1192	43	0.1075	F
1193	44	0.11	F
1194	45	0.1125	F
1195	46	0.115	F
1196	47	0.1175	F
1197	48	0.12	F
1198	49	0.1225	F
1199	50	0.125	F
1200	51	0.1275	F
1201	52	0.13	F
1202	53	0.1325	F
1203	54	0.135	F
1204	55	0.1375	F
1205	56	0.14	F
1206	57	0.1425	F
1207	58	0.145	F
1208	59	0.1475	F
1209	60	0.15	F
1210	61	0.1525	F
1211	62	0.155	F
1212	63	0.1575	F
1213	64	0.16	F
1214	65	0.1625	F
1215	66	0.165	F
1216	67	0.1675	F
1217	68	0.17	F
1218	69	0.1725	F
1219	70	0.175	F
1220	71	0.1775	F
1221	72	0.18	F
1222	73	0.1825	F
1223	74	0.185	F
1224	75	0.1875	F
1225	76	0.19	F
1226	77	0.1925	F
1227	78	0.195	F
1228	79	0.1975	F
1229	79	0.1975	F
1230	79	0.1975	F
1231	79	0.1975	F
1232	79	0.1975	F
1233	79	0.1975	F
1234	78	0.195	F
1235	77	0.1925	F
1236	76	0.19	F
1237	75	0.1875	F
1238	75	0.1875	F
1239	75	0.1875	F
1240	75	0.1875	F
1241	75	0.1875	F
1242	75	0.1875	F
1243	75	0.1875	F
1244	75	0.1875	F
1245	75	0.1875	F
1246	75	0.1875	F
1247	75	0.1875	F
1248	75	0.1875	F
1249	75	0.1875	F
1250	75	0.1875	F
1251	75	0.1875	F
1252	75	0.1875	F
1253	75	0.1875	F
1254	75	0.1875	F
1255	75	0.1875	F
1256	74	0.185	F
1257	73	0.1825	F
1258	72	0.18	F
1259	71	0.1775	F
1260	70	0.175	F
1261	69	0.1725	F
1262	68	0.17	F
1263	67	0.1675	F
1264	66	0.165	F
1265	65	0.1625	F
1266	64	0.16	F
1267	63	0.1575	F
1268	62	0.155	F
1269	61	0.1525	F
1270	60	0.15	F
1271	60	0.15	F
1272	60	0.15	F
1273	60	0.15	F
1274	60	0.15	F
1275	60	0.15	F
1276	60	0.15	F
1277	60	0.15	F
1278	60	0.15	F
1279	60	0.15	F
1280	60	0.15	F
1281	60	0.15	F
1282	60	0.15	F
1283	60	0.15	F
1284	60	0.15	F
1285	60	0.15	F
1286	60	0.15	F
1287	60	0.15	F
1288	60	0.15	F
1289	60	0.15	F
1290	60	0.15	F
1291	60	0.15	F
1292	60	0.15	F
1293	60	0.15	F
1294	60	0.15	F
1295	60	0.15	F
1296	60	0.15	F
1297	60	0.15	F
1298	60	0.15	F
1299	60	0.15	F
1300	60	0.15	F
1301	60	0.15	F
1302	60	0.15	F
1303	60	0.15	F
1304	60	0.15	F
1305	60	0.15	F
1306	60	0.15	F
1307	60	0.15	F
1308	60	0.15	F
1309	60	0.15	F
1310	60	0.15	F
1311	60	0.15	F
1312	60	0.15	F
1313	60	0.15	F
1314	60	0.15	F
1315	60	0.15	F
1316	60	0.15	F
1317	60	0.15	F
1318	60	0.15	F
1319	60	0.15	F
1320	60	0.15	F
1321	60	0.15	F
1322	60	0.15	F
1323	60	0.15	F
1324	60	0.15	F
1325	60	0.15	F
1326	60	0.15	F
1327	60	0.15	F
1328	60	0.15	F
1329	60	0.15	F
1330	60	0.15	F
1331	60	0.15	F
1332	60	0.15	F
1333	60	0.15	F
1334	60	0.15	F
1335	60	0.15	F
1336	60	0.15	F
1337	60	0.15	F
1338	60	0.15	F
1339	60	0.15	F
1340	60	0.15	F
1341	60	0.15	F
1342	60	0.15	F
1343	60	0.15	F
1344	60	0.15	F
1345	60	0.15	F
1346	60	0.15	F
1347	60	0.15	F
1348	60	0.15	F
1349	60	0.15	F
1350	60	0.15	F
1351	60	0.15	F
1352	60	0.15	F
1353	60	0.15	F
1354	60	0.15	F
1355	60	0.15	F
1356	60	0.15	F
1357	60	0.15	F
1358	60	0.15	F
1359	60	0.15	F
1360	60	0.15	F
1361	60	0.15	F
1362	60	0.15	F
1363	60	0.15	F
1364	60	0.15	F
1365	60	0.15	F
1366	60	0.15	F
1367	60	0.15	F
1368	60	0.15	F
1369	60	0.15	F
1370	60	0.15	F
1371	60	0.15	F
1372	60	0.15	F
1373	60	0.15	F
1374	60	0.15	F
1375	60	0.15	F
1376	60	0.15	F
1377	60	0.15	F
1378	60	0.15	F
1379	60	0.15	F
1380	60	0.15	F
1381	60	0.15	F
1382	60	0.15	F
1383	60	0.15	F
1384	60	0.15	F
1385	60	0.15	F
1386	60	0.15	F
1387	60	0.15	F
1388	60	0.15	F
1389	60	0.15	F
1390	60	0.15	F
1391	60	0.15	F
1392	60	0.15	F
1393	59	0.1475	F
1394	58	0.145	F
1395	57	0.1425	F
1396	56	0.14	F
1397	55	0.1375	F
1398	54	0.135	F
1399	53	0.1325	F
1400	52	0.13	F
1401	51	0.1275	F
1402	51	0.1275	F
1403	51	0.1275	F
1404	51	0.1275	F
1405	51	0.1275	F
1406	51	0.1275	F
1407	51	0.1275	F
1408	51	0.1275	F
1409	51	0.1275	F
1410	51	0.1275	F
1411	51	0.1275	F
1412	51	0.1275	F
1413	51	0.1275	F
1414	51	0.1275	F
1415	51	0.1275	F
1416	51	0.1275	F
1417	51	0.1275	F
1418	51	0.1275	F
1419	51	0.1275	F
1420	50	0.125	F
1421	49	0.1225	F
1422	48	0.12	F
1423	47	0.1175	F
1424	46	0.115	F
1425	45	0.1125	F
1426	44	0.11	F
1427	43	0.1075	F
1428	42	0.105	F
1429	41	0.1025	F
1430	40	0.1	F
1431	39	0.0975	F
1432	38	0.095	F
1433	37	0.0925	F
1434	36	0.09	F
1435	36	0.09	F
1436	36	0.09	F
1437	36	0.09	F
1438	36	0.09	F
1439	35	0.0875	F
1440	34	0.085	F
1441	33	0.0825	F
1442	32	0.08	F
1443	31	0.0775	F
1444	30	0.075	F
1445	29	0.0725	F
1446	28	0.07	F
1447	27	0.0675	F
1448	26	0.065	F
1449	25	0.0625	F
1450	24	0.06	F
1451	23	0.0575	F
1452	22	0.055	F
1453	21	0.0525	F
1454	20	0.05	F
1455	19	0.0475	F
1456	18	0.045	F
1457	18	0.045	F
1458	18	0.045	F
1459	18	0.045	F
1460	18	0.045	F
1461	18	0.045	F
1462	18	0.045	F
1463	18	0.045	F
1464	18	0.045	F
1465	18	0.045	F
1466	18	0.045	F
1467	18	0.045	F
1468	18	0.045	F
1469	18	0.045	F
1470	18	0.045	F
1471	18	0.045	F
1472	18	0.045	F
1473	18	0.045	F
1474	18	0.045	F
1475	18	0.045	F
1476	18	0.045	F
1477	18	0.045	F
1478	18	0.045	F
1479	18	0.045	F
1480	18	0.045	F
1481	18	0.045	F
1482	18	0.045	F
1483	18	0.045	F
1484	18	0.045	F
1485	18	0.045	F
1486	18	0.045	F
1487	18	0.045	F
1488	18	0.045	F
1489	18	0.045	F
1490	18	0.045	F
1491	18	0.045	F
1492	18	0.045	F
1493	18	0.045	F
1494	18	0.045	F
1495	19	0.0475	F
1496	20	0.05	F
1497	21	0.0525	F
1498	22	0.055	F
1499	23	0.0575	F
1500	24	0.06	F
1501	25	0.0625	F
1502	26	0.065	F
1503	27	0.0675	F
1504	28	0.07	F
1505	29	0.0725	F
1506	30	0.075	F
1507	31	0.0775	F
1508	32	0.08	F
1509	33	0.0825	F
1510	34	0.085	F
1511	35	0.0875	F
1512	36	0.09	F
1513	37	0.0925	F
1514	38	0.095	F
1515	39	0.0975	F
1516	40	0.1	F
1517	41	0.1025	F
1518	42	0.105	F
1519	43	0.1075	F
1520	43	0.1075	F
1521	43	0.1075	F
1522	43	0.1075	F
1523	43	0.1075	F
1524	43	0.1075	F
1525	43	0.1075	F
1526	43	0.1075	F
1527	43	0.1075	F
1528	43	0.1075	F
1529	43	0.1075	F
1530	43	0.1075	F
1531	43	0.1075	F
1532	43	0.1075	F
1533	43	0.1075	F
1534	43	0.1075	F
1535	43	0.1075	F
1536	43	0.1075	F
1537	43	0.1075	F
1538	43	0.1075	F
1539	43	0.1075	F
1540	43	0.1075	F
1541	43	0.1075	F
1542	43	0.1075	F
1543	43	0.1075	F
1544	43	0.1075	F
1545	43	0.1075	F
1546	43	0.1075	F
1547	43	0.1075	F
1548	43	0.1075	F
1549	43	0.1075	F
1550	43	0.1075	F
1551	43	0.1075	F
1552	43	0.1075	F
1553	43	0.1075	F
1554	43	0.1075	F
1555	43	0.1075	F
1556	43	0.1075	F
1557	43	0.1075	F
1558	43	0.1075	F
1559	43	0.1075	F
1560	43	0.1075	F
1561	43	0.1075	F
1562	43	0.1075	F
1563	43	0.1075	F
1564	43	0.1075	F
1565	43	0.1075	F
1566	43	0.1075	F
1567	43	0.1075	F
1568	43	0.1075	F
1569	44	0.11	F
1570	45	0.1125	F
1571	46	0.115	F
1572	47	0.1175	F
1573	48	0.12	F
1574	49	0.1225	F
1575	50	0.125	F
1576	51	0.1275	F
1577	52	0.13	F
1578	53	0.1325	F
1579	54	0.135	F
1580	55	0.1375	F
1581	56	0.14	F
1582	57	0.1425	F
1583	58	0.145	F
1584	59	0.1475	F
1585	60	0.15	F
1586	61	0.1525	F
1587	62	0.155	F
1588	63	0.1575	F
1589	64	0.16	F
1590	65	0.1625	F
1591	66	0.165	F
1592	67	0.1675	F
1593	68	0.17	F
1594	69	0.1725	F
1595	70	0.175	F
1596	71	0.1775	F
1597	72	0.18	F
1598	73	0.1825	F
1599	74	0.185	F
1600	75	0.1875	F
1601	76	0.19	F
1602	77	0.1925	F
1603	77	0.1925	F
1604	77	0.1925	F
1605	77	0.1925	F
1606	77	0.1925	F
1607	77	0.1925	F
1608	77	0.1925	F
1609	77	0.1925	F
1610	77	0.1925	F
1611	77	0.1925	F
1612	77	0.1925	F
1613	77	0.1925	F
1614	76	0.19	F
1615	75	0.1875	F
1616	74	0.185	F
1617	73	0.1825	F
1618	72	0.18	F
1619	71	0.1775	F
1620	70	0.175	F
1621	70	0.175	F
1622	70	0.175	F
1623	70	0.175	F
1624	70	0.175	F
1625	70	0.175	F
1626	70	0.175	F
1627	70	0.175	F
1628	70	0.175	F
1629	70	0.175	F
1630	70	0.175	F
1631	70	0.175	F
1632	70	0.175	F
1633	70	0.175	F
1634	70	0.175	F
1635	71	0.1775	F
1636	72	0.18	F
1637	73	0.1825	F
1638	74	0.185	F
1639	75	0.1875	F
1640	76	0.19	F
1641	77	0.1925	F
1642	78	0.195	F
1643	79	0.1975	F
1644	80	0.2	F
1645	81	0.2025	F
1646	82	0.205	F
1647	83	0.2075	F
1648	84	0.21	F
1649	85	0.2125	F
1650	86	0.215	F
1651	87	0.2175	F
1652	88	0.22	F
1653	89	0.2225	F
1654	90	0.225	F
1655	91	0.2275	F
1656	92	0.23	F
1657	92	0.23	F
1658	92	0.23	F
1659	93	0.2325	F
1660	94	0.235	F
1661	95	0.2375	F
1662	96	0.24	F
1663	97	0.2425	F
1664	98	0.245	F
1665	99	0.2475	F
1666	100	0.25	F
1667	101	0.2525	T
1668	103	0.2575	T
1669	105	0.2625	T
1670	107	0.2675	T
1671	109	0.2725	T
1672	111	0.2775	T
1673	113	0.2825	T
1674	115	0.2875	T
1675	117	0.2925	T
1676	119	0.2975	T
1677	121	0.3025	T
1678	123	0.3075	T
1679	125	0.3125	T
1680	127	0.3175	T
1681	129	0.3225	T
1682	131	0.3275	T
1683	133	0.3325	T
1684	134	0.335	T
1685	135	0.3375	T
1686	136	0.34	T
1687	137	0.3425	T
1688	138	0.345	T
1689	139	0.3475	T
1690	139	0.3475	T
1691	139	0.3475	T
1692	139	0.3475	T
1693	139	0.3475	T
1694	139	0.3475	T
1695	139	0.3475	T
1696	138	0.345	T
1697	137	0.3425	T
1698	136	0.34	T
1699	135	0.3375	T
1700	134	0.335	T
1701	133	0.3325	T
1702	132	0.33	T
1703	131	0.3275	T
1704	130	0.325	T
1705	129	0.3225	T
1706	128	0.32	T
1707	127	0.3175	T
1708	126	0.315	T
1709	125	0.3125	T
1710	124	0.31	T
1711	123	0.3075	T
1712	122	0.305	T
1713	121	0.3025	T
1714	120	0.3	T
1715	119	0.2975	T
1716	118	0.295	T
1717	117	0.2925	T
1718	116	0.29	T
1719	115	0.2875	T
1720	114	0.285	T
1721	114	0.285	T
1722	114	0.285	T
1723	114	0.285	T
1724	114	0.285	T
1725	114	0.285	T
1726	114	0.285	T
1727	114	0.285	T
1728	114	0.285	T
1729	114	0.285	T
1730	114	0.285	T
1731	114	0.285	T
1732	114	0.285	T
1733	115	0.2875	T
1734	116	0.29	T
1735	117	0.2925	T
1736	118	0.295	T
1737	119	0.2975	T
1738	120	0.3	T
1739	121	0.3025	T
1740	122	0.305	T
1741	123	0.3075	T
1742	124	0.31	T
1743	125	0.3125	T
1744	126	0.315	T
1745	127	0.3175	T
1746	128	0.32	T
1747	129	0.3225	T
1748	130	0.325	T
1749	131	0.3275	T
1750	132	0.33	T
1751	133	0.3325	T
1752	134	0.335	T
1753	135	0.3375	T
1754	136	0.34	T
1755	137	0.3425	T
1756	138	0.345	T
1757	139	0.3475	T
1758	140	0.35	T
1759	141	0.3525	T
1760	142	0.355	T
1761	143	0.3575	T
1762	144	0.36	T
1763	145	0.3625	T
1764	146	0.365	T
1765	147	0.3675	T
1766	148	0.37	T
1767	149	0.3725	T
1768	150	0.375	T
1769	151	0.3775	T
1770	151	0.3775	T
1771	151	0.3775	T
1772	151	0.3775	T
1773	151	0.3775	T
1774	151	0.3775	T
1775	151	0.3775	T
1776	151	0.3775	T
1777	151	0.3775	T
1778	150	0.375	T
1779	149	0.3725	T
1780	148	0.37	T
1781	147	0.3675	T
1782	146	0.365	T
1783	145	0.3625	T
1784	144	0.36	T
1785	143	0.3575	T
1786	142	0.355	T
1787	141	0.3525	T
1788	140	0.35	T
1789	139	0.3475	T
1790	138	0.345	T
1791	137	0.3425	T
1792	136	0.34	T
1793	135	0.3375	T
1794	134	0.335	T
1795	133	0.3325	T
1796	132	0.33	T
1797	131	0.3275	T
1798	130	0.325	T
1799	130	0.325	T
1800	130	0.325	T
1801	130	0.325	T
1802	130	0.325	T
1803	130	0.325	T
1804	130	0.325	T
1805	130	0.325	T
1806	130	0.325	T
1807	130	0.325	T
1808	130	0.325	T
1809	130	0.325	T
1810	130	0.325	T
1811	131	0.3275	T
1812	132	0.33	T
1813	133	0.3325	T
1814	134	0.335	T
1815	136	0.34	T
1816	138	0.345	T
1817	139	0.3475	T
1818	140	0.35	T
1819	141	0.3525	T
1820	142	0.355	T
1821	142	0.355	T
1822	142	0.355	T
1823	142	0.355	T
1824	142	0.355	T
1825	142	0.355	T
1826	142	0.355	T
1827	142	0.355	T
1828	142	0.355	T
1829	142	0.355	T
1830	142	0.355	T
1831	142	0.355	T
1832	143	0.3575	T
1833	144	0.36	T
1834	145	0.3625	T
1835	146	0.365	T
1836	146	0.365	T
1837	146	0.365	T
1838	146	0.365	T
1839	146	0.365	T
1840	146	0.365	T
1841	146	0.365	T
1842	146	0.365	T
1843	146	0.365	T
1844	146	0.365	T
1845	146	0.365	T
1846	146	0.365	T
1847	146	0.365	T
1848	146	0.365	T
1849	146	0.365	T
1850	146	0.365	T
1851	146	0.365	T
1852	146	0.365	T
1853	146	0.365	T
1854	145	0.3625	T
1855	144	0.36	T
1856	143	0.3575	T
1857	142	0.355	T
1858	142	0.355	T
1859	142	0.355	T
1860	141	0.3525	T
1861	140	0.35	T
1862	140	0.35	T
1863	140	0.35	T
1864	140	0.35	T
1865	140	0.35	T
1866	140	0.35	T
1867	140	0.35	T
1868	140	0.35	T
1869	139	0.3475	T
1870	138	0.345	T
1871	137	0.3425	T
1872	136	0.34	T
1873	135	0.3375	T
1874	134	0.335	T
1875	133	0.3325	T
1876	132	0.33	T
1877	131	0.3275	T
1878	129	0.3225	T
1879	127	0.3175	T
1880	125	0.3125	T
1881	123	0.3075	T
1882	121	0.3025	T
1883	119	0.2975	T
1884	117	0.2925	T
1885	116	0.29	T
1886	115	0.2875	T
1887	114	0.285	T
1888	113	0.2825	T
1889	112	0.28	T
1890	111	0.2775	T
1891	111	0.2775	T
1892	111	0.2775	T
1893	111	0.2775	T
1894	111	0.2775	T
1895	111	0.2775	T
1896	111	0.2775	T
1897	111	0.2775	T
1898	111	0.2775	T
1899	111	0.2775	T
1900	111	0.2775	T
1901	111	0.2775	T
1902	111	0.2775	T
1903	111	0.2775	T
1904	111	0.2775	T
1905	111	0.2775	T
1906	111	0.2775	T
1907	111	0.2775	T
1908	111	0.2775	T
1909	111	0.2775	T
1910	111	0.2775	T
1911	111	0.2775	T
1912	111	0.2775	T
1913	111	0.2775	T
1914	111	0.2775	T
1915	111	0.2775	T
1916	111	0.2775	T
1917	111	0.2775	T
1918	111	0.2775	T
1919	111	0.2775	T
1920	111	0.2775	T
1921	111	0.2775	T
1922	111	0.2775	T
1923	111	0.2775	T
1924	111	0.2775	T
1925	111	0.2775	T
1926	111	0.2775	T
1927	111	0.2775	T
1928	111	0.2775	T
1929	111	0.2775	T
1930	111	0.2775	T
1931	111	0.2775	T
1932	111	0.2775	T
1933	111	0.2775	T
1934	110	0.275	T
1935	109	0.2725	T
1936	108	0.27	T
1937	107	0.2675	T
1938	106	0.265	T
1939	105	0.2625	T
1940	104	0.26	T
1941	103	0.2575	T
1942	102	0.255	T
1943	101	0.2525	T
1944	100	0.25	F
1945	99	0.2475	F
1946	98	0.245	F
1947	97	0.2425	F
1948	96	0.24	F
1949	95	0.2375	F
1950	94	0.235	F
1951	93	0.2325	F
1952	92	0.23	F
1953	91	0.2275	F
1954	90	0.225	F
1955	89	0.2225	F
1956	88	0.22	F
1957	87	0.2175	F
1958	86	0.215	F
1959	85	0.2125	F
1960	84	0.21	F
1961	83	0.2075	F
1962	82	0.205	F
1963	81	0.2025	F
1964	80	0.2	F
1965	79	0.1975	F
1966	78	0.195	F
1967	77	0.1925	F
1968	76	0.19	F
1969	75	0.1875	F
1970	74	0.185	F
1971	73	0.1825	F
1972	72	0.18	F
1973	71	0.1775	F
1974	70	0.175	F
1975	70	0.175	F
1976	70	0.175	F
1977	70	0.175	F
1978	70	0.175	F
1979	71	0.1775	F
1980	72	0.18	F
1981	72	0.18	F
1982	72	0.18	F
1983	72	0.18	F
1984	72	0.18	F
1985	72	0.18	F
1986	72	0.18	F
1987	72	0.18	F
1988	72	0.18	F
1989	72	0.18	F
1990	72	0.18	F
1991	72	0.18	F
1992	72	0.18	F
1993	72	0.18	F
1994	72	0.18	F
1995	72	0.18	F
1996	72	0.18	F
1997	72	0.18	F
1998	72	0.18	F
1999	72	0.18	F
[truncated: 43,310 more rows]
